# Supplementary material for: Low prevalence of HCV infection with predominance of genotype 4 among HIV patients living in Libreville, Gabon
Source: PLoS One. 2018 Jan 31;13(1):e0190529. doi: 10.1371/journal.pone.0190529 (PMC5791959; doi:10.1371/journal.pone.0190529)
Supplement: S1 Table — (XLS) [file pone.0190529.s001.xls]

## Sheet: Sheet1
Age (years)	Sex	CD4+ (cells/µL)	HIV-VL (copies/mL)	Ab HCV	ARN HCV 5'UTR	ARN HCV NS5B	Genotype NS5B	ARN HCV Core	Genotype Core
	F		99	Neg	Neg	Neg		Neg
42	M	77		Neg	Neg	Neg		Neg
49	M		241000	Neg	Neg	Neg		Neg
	F		99	Neg	Neg	Neg		Neg
29	F	289	99	Neg	Neg	Neg		Neg
33	F		246	Neg	Neg	Neg		Neg
36	F		359	Neg	Neg	Neg		Neg
41	F		4830	Neg	Neg	Neg		Neg
28	M		173000	Neg	Neg	Neg		Neg
46	F	649	99	Neg	Neg	Neg		Neg
41	F			Neg	Neg	Neg		Neg
48	F		312	Neg	Neg	Neg		Neg
53	M		579	Neg	Neg	Neg		Neg
31	M		169000	Neg	Neg	Neg		Neg
70	M	163	99	Neg	Neg	Neg		Neg
59	M		238000	POS	Neg	Neg		Neg
	F		nf	Neg	Neg	Neg		Neg
40	F		13000	Neg	Neg	Neg		Neg
56	F		662	Neg	Neg	Neg		Neg
33	F		146000	Neg	Neg	Neg		Neg
47	F		99	Neg	Neg	Neg		Neg
45	M		99	Neg	Neg	Neg		Neg
31	F		99	Neg	Neg	Neg		Neg
	F		99	Neg	Neg	Neg		Neg
42	F		99	Neg	Neg	Neg		Neg
40	F		99	Neg	Neg	Neg		Neg
52	M		99	Neg	Neg	Neg		Neg
38	M		52000	Neg	Neg	Neg		Neg
37	F			Neg	Neg	Neg		Neg
36	F		1140	Neg	Neg	Neg		Neg
44	F	83	132	Neg	Neg	Neg		Neg
38	F		99	Neg	Neg	Neg		Neg
33	F		99	Neg	Neg	Neg		Neg
42	F		63700	Neg	Neg	Neg		Neg
44	F		99	Neg	Neg	Neg		Neg
38	F	88	1200	Neg	Neg	Neg		Neg
52	F	70	220000	POS	Neg	Neg		Neg
	M		99	Neg	Neg	Neg		Neg
46	M	23	10600	Neg	Neg	Neg		Neg
35	M	3	20300	Neg	Neg	Neg		Neg
42	F	622		Neg	Neg	Neg		Neg
40	M		99	Neg	Neg	Neg		Neg
50	M		99	Neg	Neg	Neg		Neg
28	F		292	Neg	Neg	Neg		Neg
54	M		99	Neg	Neg	Neg		Neg
56	F		99	Neg	Neg	Neg		Neg
36	F		nf	Neg	Neg	Neg		Neg
57	M		99	Neg	Neg	Neg		Neg
45	F	459	99	Neg	Neg	Neg		Neg
50	F	350	99	POS	POS	POS	4	POS	4
37	F	72	583000	Neg	Neg	Neg		Neg
27	F	21	26800	Neg	Neg	Neg		Neg
46	F		99	Neg	Neg	Neg		Neg
53	M	4	15600	Neg	Neg	Neg		Neg
37	F		99	Neg	Neg	Neg		Neg
30	F	408	155	Neg	Neg	Neg		Neg
30	F		99	Neg	Neg	Neg		Neg
51	M		99	Neg	Neg	Neg		Neg
34	F	617	99	Neg	Neg	Neg		Neg
40	F		588000	Neg	Neg	Neg		Neg
46	F		99	Neg	Neg	Neg		Neg
54	M		99	Neg	Neg	Neg		Neg
43	F	260	99	Neg	Neg	Neg		Neg
57	F		99	Neg	Neg	Neg		Neg
50	F		99	Neg	Neg	Neg		Neg
42	F		1840000	Neg	Neg	Neg		Neg
36	M		282000	Neg	Neg	Neg		Neg
53	M		99	Neg	Neg	Neg		Neg
52	F		99	Neg	Neg	Neg		Neg
52	F	150	624	Neg	Neg	Neg		Neg
56	M		1520000	Neg	Neg	Neg		Neg
58	M	178	1570000	Neg	Neg	Neg		Neg
52	F		99	Neg	Neg	Neg		Neg
47	M	960	99	Neg	Neg	Neg		Neg
36	M	308	2060000	Neg	Neg	Neg		Neg
43	F		704000	Neg	Neg	Neg		Neg
44	M	510	99	Neg	Neg	Neg		Neg
64	F		99	Neg	Neg	Neg		Neg
59	F		99	Neg	Neg	Neg		Neg
37	F		176000	Neg	Neg	Neg		Neg
60	F		>5 000 000	Neg	Neg	Neg		Neg
67	F		99	Neg	Neg	Neg		Neg
30	F		99	Neg	Neg	Neg		Neg
46	M	1	4180000	Neg	Neg	Neg		Neg
48	F		363000	Neg	Neg	Neg		Neg
63	F		99	Neg	Neg	Neg		Neg
54	F		>5 000 000	Neg	Neg	Neg		Neg
29	F		853000	Neg	Neg	Neg		Neg
53	M		99	Neg	Neg	Neg		Neg
51	M		2140000	Neg	Neg	Neg		Neg
57	F	893	99	Neg	Neg	Neg		Neg
54	F		99	Neg	Neg	Neg		Neg
61	M		99	Neg	Neg	Neg		Neg
48	M		99	Neg	Neg	Neg		Neg
60	F		99	Neg	Neg	Neg		Neg
74	F		99	Neg	Neg	Neg		Neg
32	M	4	4200000	Neg	Neg	Neg		Neg
49	F		>5 000 000	POS	POS	POS	4	POS	4
44	M		99	Neg	Neg	Neg		Neg
45	F	135	192	Neg	Neg	Neg		Neg
60	F	254	8980	Neg	Neg	Neg		Neg
42	M	419	99	Neg	Neg	Neg		Neg
50	F	619	99	Neg	Neg	Neg		Neg
64	M	353	99	Neg	Neg	Neg		Neg
35	F		99	Neg	Neg	Neg		Neg
44	M	264	1640000	Neg	Neg	Neg		Neg
43	M		99	POS	Neg	Neg		Neg
54	M	241	14000	Neg	Neg	Neg		Neg
45	M		99	Neg	Neg	Neg		Neg
50	M	541	99	Neg	Neg	Neg		Neg
53	M		nf	Neg	Neg	Neg		Neg
51	M		99	Neg	Neg	Neg		Neg
50	F	5	937000	Neg	Neg	Neg		Neg
57	M		99	Neg	Neg	Neg		Neg
44	F	978	99	Neg	Neg	Neg		Neg
50	F	608	83400	Neg	Neg	Neg		Neg
44	F	181	99	Neg	Neg	Neg		Neg
42	F		99	Neg	Neg	Neg		Neg
49	F		99	Neg	Neg	Neg		Neg
40	M		99	Neg	Neg	Neg		Neg
50	M	244	2920	Neg	Neg	Neg		Neg
65	M	277	99	Neg	Neg	Neg		Neg
41	F	39	>5 000 000	Neg	Neg	Neg		Neg
36	F	265	99	Neg	Neg	Neg		Neg
34	F	172	12400	Neg	Neg	Neg		Neg
45	M		99	Neg	Neg	Neg		Neg
35	F		252	Neg	Neg	Neg		Neg
50	M		nf	Neg	Neg	Neg		Neg
40	M		13200	Neg	Neg	Neg		Neg
46	F	184	56000	Neg	Neg	Neg		Neg
36	F		99	Neg	Neg	Neg		Neg
64	M		99	Neg	Neg	Neg		Neg
42	F	22	99	Neg	Neg	Neg		Neg
46	M	173	12100	Neg	Neg	Neg		Neg
44	F		849000	Neg	Neg	Neg		Neg
30	F		3810	Neg	Neg	Neg		Neg
33	M	647	99	Neg	Neg	Neg		Neg
38	M	659	x	Neg	Neg	Neg		Neg
29	F		853000	Neg	Neg	Neg		Neg
43	F		144	Neg	Neg	Neg		Neg
49	M		99	Neg	Neg	Neg		Neg
31	F	597	99	Neg	Neg	Neg		Neg
53	M	338	99	Neg	Neg	Neg		Neg
38	F		3590	Neg	Neg	Neg		Neg
52	F	349	99	Neg	Neg	Neg		Neg
44	F		204000	Neg	Neg	Neg		Neg
40	F		852000	Neg	Neg	Neg		Neg
58	M	959	182	Neg	Neg	Neg		Neg
62	M	36	>5 000 000	Neg	Neg	Neg		Neg
42	F	322	99	Neg	Neg	Neg		Neg
34	F			Neg	Neg	Neg		Neg
44	F	228	99	Neg	Neg	Neg		Neg
54	M	29	>5 000 000	Neg	Neg	Neg		Neg
51	F		87300	Neg	Neg	Neg		Neg
48	M		1840	Neg	Neg	Neg		Neg
41	F		900000	Neg	Neg	Neg		Neg
46	F		125000	Neg	Neg	Neg		Neg
41	F		13300	Neg	Neg	Neg		Neg
36	F		38000	Neg	Neg	Neg		Neg
42	F		nf	Neg	Neg	Neg		Neg
36	F		99	Neg	Neg	Neg		Neg
46	F	15	318000	Neg	Neg	Neg		Neg
46	F	129	94600	Neg	Neg	Neg		Neg
34	F	382	99	Neg	Neg	Neg		Neg
48	F		99	Neg	Neg	Neg		Neg
48	F		99	Neg	Neg	Neg		Neg
55	M	311	99	Neg	Neg	Neg		Neg
59	F		13900	Neg	Neg	Neg		Neg
	M			Neg	Neg	Neg		Neg
43	M		1190	Neg	Neg	Neg		Neg
50	F	280	99	Neg	Neg	Neg		Neg
54	M	167	19200	Neg	Neg	Neg		Neg
67	F	665	99	Neg	Neg	Neg		Neg
26	F	339	99	Neg	Neg	Neg		Neg
46	F		252000	Neg	Neg	Neg		Neg
54	F		99	Neg	Neg	Neg		Neg
44	F	93	925000	Neg	Neg	Neg		Neg
33	F		99	Neg	Neg	Neg		Neg
69	F	240	2250	Neg	Neg	Neg		Neg
42	M	283	65600	Neg	Neg	Neg		Neg
50	F	429	99	Neg	Neg	Neg		Neg
50	M	10	3430000	Neg	Neg	Neg		Neg
54	F	14	>5 000 000	Neg	Neg	Neg		Neg
35	F	1	>5 000 000	Neg	Neg	Neg		Neg
42	F	221	140	Neg	Neg	Neg		Neg
53	F	130	>5 000 000	Neg	Neg	Neg		Neg
46	M	92	684000	POS	POS	POS	4	POS	4
62	F	847	99	Neg	Neg	Neg		Neg
24	F	419	4570	Neg	Neg	Neg		Neg
60	F	2	2470000	Neg	Neg	Neg		Neg
70	M	311	99	Neg	Neg	Neg		Neg
42	F		222	Neg	Neg	Neg		Neg
67	M	425	99	Neg	Neg	Neg		Neg
59	F	487	99	Neg	Neg	Neg		Neg
72	M		99	POS	POS	POS	2	POS	2
	F		>5 000 000	Neg	Neg	Neg		Neg
63	M		99	Neg	Neg	Neg		Neg
49	F	294	992000	Neg	Neg	Neg		Neg
62	F	605	99	Neg	Neg	Neg		Neg
35	F		99	Neg	Neg	Neg		Neg
	M		59300	Neg	Neg	Neg		Neg
43	F		11200	Neg	Neg	Neg		Neg
33	F		99	Neg	Neg	Neg		Neg
49	M		99	Neg	Neg	Neg		Neg
44	M	7	>5 000 000	Neg	Neg	Neg		Neg
24	F	771	99	Neg	Neg	Neg		Neg
42	M		99	Neg	Neg	Neg		Neg
28	F	86	>5 000 000	Neg	Neg	Neg		Neg
36	M		>5 000 000	Neg	Neg	Neg		Neg
55	F	440	99	Neg	Neg	Neg		Neg
51	F	728	99	Neg	Neg	Neg		Neg
	F		nf	Neg	Neg	Neg		Neg
17	F		99	Neg	Neg	Neg		Neg
52	F		99	Neg	Neg	Neg		Neg
38	M	4	360000	Neg	Neg	Neg		Neg
28	F	328	33600	Neg	Neg	Neg		Neg
25	F		99	Neg	Neg	Neg		Neg
22	F	636	99	Neg	Neg	Neg		Neg
64	M	377	99	Neg	Neg	Neg		Neg
43	F		nf	Neg	Neg	Neg		Neg
38	F	638	37700	Neg	Neg	Neg		Neg
40	M	198	99	Neg	Neg	Neg		Neg
50	M		7720	Neg	Neg	Neg		Neg
30	F	465	42900	Neg	Neg	Neg		Neg
70	F		129000	Neg	Neg	Neg		Neg
43	F	562	206000	Neg	Neg	Neg		Neg
46	M	497	36500	Neg	Neg	Neg		Neg
17	F	123	13800	Neg	Neg	Neg		Neg
39	F	649	99	Neg	Neg	Neg		Neg
51	F		99	Neg	Neg	Neg		Neg
78	F	352	99	Neg	Neg	Neg		Neg
43	M		99	Neg	Neg	Neg		Neg
32	F	392	99	Neg	Neg	Neg		Neg
50	F	373	>5 000 000	Neg	Neg	Neg		Neg
32	F		2330	Neg	Neg	Neg		Neg
70	F	546	99	Neg	Neg	Neg		Neg
24	F		99	Neg	Neg	Neg		Neg
63	M	646	99	Neg	Neg	Neg		Neg
41	F		243000	Neg	Neg	Neg		Neg
33	F	187	52300	Neg	Neg	Neg		Neg
43	M	44	282000	Neg	Neg	Neg		Neg
44	F		2940	POS	Neg	Neg		Neg
45	F	118	>5 000 000	Neg	Neg	Neg		Neg
40	F	31	139000	Neg	Neg	Neg		Neg
55	F		99	Neg	Neg	Neg		Neg
45	F		40300	Neg	Neg	Neg		Neg
37	F		7880	Neg	Neg	Neg		Neg
37	F	284	99	Neg	Neg	Neg		Neg
44	M		99	Neg	Neg	Neg		Neg
46	F		1730	Neg	Neg	Neg		Neg
55	M		nf	Neg	Neg	Neg		Neg
49	M	212	1970000	Neg	Neg	Neg		Neg
52	M	284	1460	Neg	Neg	Neg		Neg
47	M			Neg	Neg	Neg		Neg
19	M		17600	Neg	Neg	Neg		Neg
40	M	748	489	Neg	Neg	Neg		Neg
47	F	156	99	Neg	Neg	Neg		Neg
48	F	605	99	Neg	Neg	Neg		Neg
48	F	147	177	Neg	Neg	Neg		Neg
72	F	219	99	Neg	Neg	Neg		Neg
28	F	311	575900	Neg	Neg	Neg		Neg
28	F	1005	99	Neg	Neg	Neg		Neg
53	F		1960	Neg	Neg	Neg		Neg
40	F	255	99	Neg	Neg	Neg		Neg
60	F	586	551000	Neg	Neg	Neg		Neg
46	F		99	Neg	Neg	Neg		Neg
43	F	16	669	Neg	Neg	Neg		Neg
55	M		99	Neg	Neg	Neg		Neg
34	M			Neg	Neg	Neg		Neg
36	F		99	Neg	Neg	Neg		Neg
37	M	479	99	Neg	Neg	Neg		Neg
54	M	223	126000	Neg	Neg	Neg		Neg
51	M		nf	Neg	Neg	Neg		Neg
33	M		99	Neg	Neg	Neg		Neg
56	F	608	964	Neg	Neg	Neg		Neg
49	M	194	99	Neg	Neg	Neg		Neg
43	F		99	Neg	Neg	Neg		Neg
52	M	12	4930000	Neg	Neg	Neg		Neg
31	F	380	1830	Neg	Neg	Neg		Neg
56	F	462	99	Neg	Neg	Neg		Neg
46	M	20	3070000	Neg	Neg	Neg		Neg
36	F	483	394	Neg	Neg	Neg		Neg
47	M			Neg	Neg	Neg		Neg
60	M	603	99	Neg	Neg	Neg		Neg
31	F		163	Neg	Neg	Neg		Neg
48	F	352	99	Neg	Neg	Neg		Neg
52	F		120000	Neg	Neg	Neg		Neg
44	F		>5 000 000	Neg	Neg	Neg		Neg
34	F	562	99	Neg	Neg	Neg		Neg
35	F	733	99	Neg	Neg	Neg		Neg
31	F		99	Neg	Neg	Neg		Neg
69	M	64	2430	Neg	Neg	Neg		Neg
24	F	132	513000	Neg	Neg	Neg		Neg
36	F	369	99	Neg	Neg	Neg		Neg
31	F	280	43700	Neg	Neg	Neg		Neg
26	F		6190	Neg	Neg	Neg		Neg
47	M	966	99	Neg	Neg	Neg		Neg
48	F		323000	Neg	Neg	Neg		Neg
55	M	731	99	Neg	Neg	Neg		Neg
43	F	180	429000	Neg	Neg	Neg		Neg
55	M	881	2030000	Neg	Neg	Neg		Neg
47	F		2370000	Neg	Neg	Neg		Neg
57	M	3	81200	Neg	Neg	Neg		Neg
36	F	791	99	Neg	Neg	Neg		Neg
66	F		12400	Neg	Neg	Neg		Neg
37	F		>5 000 000	Neg	Neg	Neg		Neg
46	F	843	99	Neg	Neg	Neg		Neg
55	F		99	Neg	Neg	Neg		Neg
58	F		99	Neg	Neg	Neg		Neg
24	F			Neg	Neg	Neg		Neg
34	M	759	99	Neg	Neg	Neg		Neg
40	F	446	99	Neg	Neg	Neg		Neg
37	F		273000	Neg	Neg	Neg		Neg
46	F		99	Neg	Neg	Neg		Neg
44	F	41	137000	Neg	Neg	Neg		Neg
33	M	303	99	Neg	Neg	Neg		Neg
60	M	378	99	Neg	Neg	Neg		Neg
27	F	225	>5 000 000	Neg	Neg	Neg		Neg
36	F			Neg	Neg	Neg		Neg
41	M	301	99	Neg	Neg	Neg		Neg
39	F	347	99	Neg	Neg	Neg		Neg
86	F		18600	Neg	Neg	Neg		Neg
52	M		>5 000 000	Neg	Neg	Neg		Neg
62	M	716	99	Neg	Neg	Neg		Neg
48	F	458	10700	Neg	Neg	Neg		Neg
41	F		>5 000 000	Neg	Neg	Neg		Neg
62	F		99	Neg	Neg	Neg		Neg
48	F	356	99	Neg	Neg	Neg		Neg
29	F	93	235000	Neg	Neg	Neg		Neg
32	F	177	679	Neg	Neg	Neg		Neg
38	F	266	176000	Neg	Neg	Neg		Neg
54	F		99	Neg	Neg	Neg		Neg
24	M		99	Neg	Neg	Neg		Neg
49	F		>5 000 000	Neg	Neg	Neg		Neg
35	F		48900	Neg	Neg	Neg		Neg
52	M	407	22900	Neg	Neg	Neg		Neg
57	F		778	Neg	Neg	Neg		Neg
33	M		23900	Neg	Neg	Neg		Neg
45	F			Neg	Neg	Neg		Neg
41	F		85500	Neg	Neg	Neg		Neg
45	F		nf	Neg	Neg	Neg		Neg
46	M		978000	Neg	Neg	Neg		Neg
52	F	354	>5 000 000	Neg	Neg	Neg		Neg
58	M	224	99	Neg	Neg	Neg		Neg
27	M	31	>5 000 000	Neg	Neg	Neg		Neg
43	F			Neg	Neg	Neg		Neg
59	F	575	308000	Neg	Neg	Neg		Neg
63	F	793	99	POS	POS	POS	4	POS	4
47	M		229	Neg	Neg	Neg		Neg
28	F	845	99	Neg	Neg	Neg		Neg
44	M		>5 000 000	POS	Neg	Neg		Neg
29	F		7280	Neg	Neg	Neg		Neg
36	F		>5 000 000	Neg	Neg	Neg		Neg
52	M			Neg	Neg	Neg		Neg
37	F		52500	Neg	Neg	Neg		Neg
42	M		>5 000 000	Neg	Neg	Neg		Neg
38	M		1450000	Neg	Neg	Neg		Neg
33	F	426	1570	Neg	Neg	Neg		Neg
45	F		754000	Neg	Neg	Neg		Neg
56	F		99	Neg	Neg	Neg		Neg
49	F	154	647000	Neg	Neg	Neg		Neg
41	F			Neg	Neg	Neg		Neg
37	M		226000	Neg	Neg	Neg		Neg
40	F		430000	Neg	Neg	Neg		Neg
54	M		99	Neg	Neg	Neg		Neg
45	F	344	99	Neg	Neg	Neg		Neg
17	F	130	1290000	Neg	Neg	Neg		Neg
50	F		99	POS	Neg	Neg		Neg
52	M	353	355000	POS	POS	POS	4	POS	4
51	F	100	>5 000 000	Neg	Neg	Neg		Neg
30	F		127000	Neg	Neg	Neg		Neg
39	F		99	Neg	Neg	Neg		Neg
49	F	366	5400	Neg	Neg	Neg		Neg
43	M		16900	Neg	Neg	Neg		Neg
38	F	113	99	Neg	Neg	Neg		Neg
22	M		1700	Neg	Neg	Neg		Neg
42	F		99	Neg	Neg	Neg		Neg
50	M		99	Neg	Neg	Neg		Neg
44	F	728	99	Neg	Neg	Neg		Neg
34	F		99	Neg	Neg	Neg		Neg
48	M	84	3410000	Neg	Neg	Neg		Neg
57	F		>5 000 000	Neg	Neg	Neg		Neg
58	F		99	Neg	Neg	Neg		Neg
	M			Neg	Neg	Neg		Neg
33	F		99	Neg	Neg	Neg		Neg
47	M		99	Neg	Neg	Neg		Neg
41	M	280	99	POS	POS	POS	4	POS	4
41	F		99	Neg	Neg	Neg		Neg
31	F		>5 000 000	Neg	Neg	Neg		Neg
29	F		99	Neg	Neg	Neg		Neg
56	M	503	99	Neg	Neg	Neg		Neg
41	F	310	99	Neg	Neg	Neg		Neg
60	F	1385	99	POS	POS	POS	4	POS	4
29	F	430	99	Neg	Neg	Neg		Neg
54	F		539000	Neg	Neg	Neg		Neg
52	F	496	99	Neg	Neg	Neg		Neg
54	M		1000000	Neg	Neg	Neg		Neg
45	M	75	2680000	Neg	Neg	Neg		Neg
46	F	64	>5 000 000	Neg	Neg	Neg		Neg
49	M		99	Neg	Neg	Neg		Neg
67	F	499	99	Neg	Neg	Neg		Neg
48	M	52		Neg	Neg	Neg		Neg
48	F	53	>5 000 000	Neg	Neg	Neg		Neg
53	F			Neg	Neg	Neg		Neg
41	M	136	99	Neg	Neg	Neg		Neg
36	F	408	99	Neg	Neg	Neg		Neg
43	M	359	99	Neg	Neg	Neg		Neg
23	F	370	>5 000 000	Neg	Neg	Neg		Neg
33	F	171	1510000	Neg	Neg	Neg		Neg
35	F	166	706000	Neg	Neg	Neg		Neg
51	M	213	18000	Neg	Neg	Neg		Neg
53	M	448	99	Neg	Neg	Neg		Neg
54	F			Neg	Neg	Neg		Neg
55	F	238	40900	Neg	Neg	Neg		Neg
36	F		1030000	Neg	Neg	Neg		Neg
36	F	22	>5 000 000	Neg	Neg	Neg		Neg
44	M			Neg	Neg	Neg		Neg
36	F	400	99	Neg	Neg	Neg		Neg
40	F		>5 000 000	Neg	Neg	Neg		Neg
45	M	489	1720000	Neg	Neg	Neg		Neg
	F		99	Neg	Neg	Neg		Neg
48	F		99	Neg	Neg	Neg		Neg
40	M		3140	Neg	Neg	Neg		Neg
35	F	445	99	Neg	Neg	Neg		Neg
35	F	107	99	Neg	Neg	Neg		Neg
60	F		99	Neg	Neg	Neg		Neg
	F	91	99	Neg	Neg	Neg		Neg
52	M			Neg	Neg	Neg		Neg
39	F		1360000	Neg	Neg	Neg		Neg
48	M		>5 000 000	Neg	Neg	Neg		Neg
33	F	110	1110000	Neg	Neg	Neg		Neg
33	F	210	99	Neg	Neg	Neg		Neg
45	F		99	Neg	Neg	Neg		Neg
53	M	181	99	Neg	Neg	Neg		Neg
37	F		8550	Neg	Neg	Neg		Neg
40	F		99	Neg	Neg	Neg		Neg
62	F		3330	Neg	Neg	Neg		Neg
44	F	381	99	Neg	Neg	Neg		Neg
36	F	27	>5 000 000	Neg	Neg	Neg		Neg
30	F	309	99	Neg	Neg	Neg		Neg
45	M		110000	Neg	Neg	Neg		Neg
51	M		4190	Neg	Neg	Neg		Neg
42	F		99	Neg	Neg	Neg		Neg
31	F	334	362000	Neg	Neg	Neg		Neg
44	F	463	99	Neg	Neg	Neg		Neg
44	M		99	Neg	Neg	Neg		Neg
37	F	434	212	Neg	Neg	Neg		Neg
48	F		>5 000 000	Neg	Neg	Neg		Neg
46	F		99	Neg	Neg	Neg		Neg
18	F		151000	Neg	Neg	Neg		Neg
48	M		769000	Neg	Neg	Neg		Neg
42	F		99	Neg	Neg	Neg		Neg
52	F		>5 000 000	Neg	Neg	Neg		Neg
32	F	523	99	Neg	Neg	Neg		Neg
50	F		887	Neg	Neg	Neg		Neg
48	F	368	99	Neg	Neg	Neg		Neg
40	F		>5 000 000	Neg	Neg	Neg		Neg
47	M		168000	Neg	Neg	Neg		Neg
44	F	1004	99	Neg	Neg	Neg		Neg
42	F		99	Neg	Neg	Neg		Neg
40	F	270	890000	Neg	Neg	Neg		Neg
47	F	521	99	Neg	Neg	Neg		Neg
	F		99	Neg	Neg	Neg		Neg
39	F		99	Neg	Neg	Neg		Neg
38	F		595000	Neg	Neg	Neg		Neg
36	F	363	99	Neg	Neg	Neg		Neg
40	F	183	99	Neg	Neg	Neg		Neg
52	M	1	>5 000 000	Neg	Neg	Neg		Neg
61	F	470	99	Neg	Neg	Neg		Neg
46	M		99	Neg	Neg	Neg		Neg
59	F		8250	Neg	Neg	Neg		Neg
41	F		2210000	Neg	Neg	Neg		Neg
33	F	330	99	Neg	Neg	Neg		Neg
43	F			Neg	Neg	Neg		Neg
32	F		99	Neg	Neg	Neg		Neg
44	M	197	>5 000 000	Neg	Neg	Neg		Neg
45	M		2020000	Neg	Neg	Neg		Neg
38	F	46	>5 000 000	Neg	Neg	Neg		Neg
61	M		99	Neg	Neg	Neg		Neg
57	M	116	14100	Neg	Neg	Neg		Neg
47	M		2900000	Neg	Neg	Neg		Neg
43	F			Neg	Neg	Neg		Neg
44	F	173	99	Neg	Neg	Neg		Neg
37	F	284	>5 000 000	Neg	Neg	Neg		Neg
67	M	357	11500	Neg	Neg	Neg		Neg
45	F		>5 000 000	Neg	Neg	Neg		Neg
61	M		4280	Neg	Neg	Neg		Neg
44	F	852	99	Neg	Neg	Neg		Neg
33	F		99	Neg	Neg	Neg		Neg
36	F		1330	Neg	Neg	Neg		Neg
61	M	180	797	Neg	Neg	Neg		Neg
